# Supplementary material for: Cross-neutralising antibodies to SARS-CoV-2 in sera from straw-coloured fruit bats (Eidolon helvum) in Nigeria
Source: BMC Vet Res. 2025 Aug 29;21:530. doi: 10.1186/s12917-025-04938-y (PMC12395742; doi:10.1186/s12917-025-04938-y)
Supplement: Supplementary file 1 — Supplementary Material 1: Table S1: summary of top 50 SARS-CoV-2 Spike glycoprotein linear epitopes. Data were retrieved from the Immune Epitope Database (IEDB) using the database query parameters: Epitope Structure: Linear Sequence, Organism: SARS-CoV-2 (ID: 2697049, SARS2), Antigen: Spike glycoprotein [P0DTC2] (SARS-CoV-2), and Include Positive Assays. The query results were exported using the “IEDB Website Displayed” export type on May 15, 2024. The retrieved epitopes were then sorted by the number of assays, and the top 50 were selected for screening. [file 12917_2025_4938_MOESM1_ESM.xlsx]

## Sheet: Table S1
Table S1: Summary of top 50 SARS-CoV-2 Spike glycoprotein linear epitopes. Data were retrieved from the Immune Epitope Database (IEDB) using the database query parameters: Epitope Structure: Linear Sequence, Organism: SARS-CoV-2 (ID: 2697049, SARS2), Antigen: Spike glycoprotein [P0DTC2] (SARS-CoV-2), and Include Positive Assays. The query results were exported using the "IEDB Website Displayed" e…
Epitopes - IEDB ID	Epitopes - Epitope	Epitopes - # References	Epitopes - # Assays
1070803	KPSKRSFIEDLLFNK	12	208
1309147	YLQPRTFLL	54	189
2132825	PSKRSFIEDLLFNKV	2	115
1595221	SFKEELDKYF	3	101
1310756	QYIKWPWYI	25	92
1972694	DLGDISGIN	1	85
1386752	PLQPELDSFKEELDKYFKNHTSPDV	3	77
1310865	TRFQTLLALHRSYLT	10	71
1313269	NYNYLYRLF	20	67
2116393	PSKPSKRSFIEDLLFNKVTLADAGF	1	66
2116377	FKEELDKYFK	1	65
1074201	YLYRLFRKSNLKPFE	12	63
54725	RLQSLQTYV	18	61
2175751	PSKRSFIEDLLFNKVTLADA	1	61
1309110	CTFEYVSQPFLMDLE	13	59
1310503	IPFAMQMAYRFNGIG	9	57
1309137	SIIAYTMSL	22	55
1393862	KEELDKYFKNHTSPDVD	3	55
1465136	LDSFKEELDKYF	3	55
16156	FIAGLIAIV	18	49
1310787	SASFSTFKCYGVSPT	10	48
1310765	RFASVYAWNRKRISN	9	47
1310886	VFNATRFASVYAWNR	7	46
1310796	SFIEDLLFNKVTLAD	11	44
69657	VLNDILSRL	21	43
1541927	PFERDISTEIYQAGS	4	43
1310259	AGFIKQYGDCLGDIA	7	42
1310623	LTDEMIAQY	17	42
2162558	ELDSFKEELDKYFKNHTSPD	1	42
1075005	NQKLIANQF	6	41
1310306	CEFQFCNDPFLGVYY	9	40
1310401	FKIYSKHTPINLVRD	6	40
1309132	NFSQILPDPSKPSKR	13	39
1071580	NLLLQYGSFCTQLNR	14	38
1309113	EFVFKNIDGYFKIYS	11	36
1310863	TQLNRALTGIAVEQD	11	35
1311170	KCYGVSPTK	11	34
1309143	YAWNRKRISNCVADY	8	33
1972961	DKYFKNHTSPDVDL	1	32
1310445	GIYQTSNFRVQPTES	6	31
1310664	NIDGYFKIYSKHTPI	8	31
70066	VNFNFNGL	6	30
1071585	NLVRDLPQGFSALEP	9	30
2801	ALNTLVKQL	7	29
1071808	PSKPSKRSFIEDLLFNKV	4	28
1310803	SIIAYTMSLGAENSV	9	28
1397122	FKEELDKYF	2	28
2192566	SGNYNYRYRLFRKSNLKPFERDISTEIYQAGNKPCNGVAGFNC	1	27
1069378	ECDIPIGAGICASYQ	12	26
1309117	GGNYNYLYRLFRKSN	8	26
