# Supplementary material for: Cross-neutralising antibodies to SARS-CoV-2 in sera from straw-coloured fruit bats (Eidolon helvum) in Nigeria
Source: BMC Vet Res. 2025 Aug 29;21:530. doi: 10.1186/s12917-025-04938-y (PMC12395742; doi:10.1186/s12917-025-04938-y)
Supplement: Supplementary file 2 — Supplementary Material 2: Table S2: List of epitopes identified in all compared sequences. The table lists the epitopes identified in all compared sequences. Each epitope is uniquely identified by an IEDB ID from The Immune Epitope Database (IEDB) website (https://www.iedb.org/) and classified according to a region of interest in the sequence. The functional region/domain within the spike is shown: spike subunit 2 (S2), fusion peptide 1 (FP 1), heptad repeat 1 (HR 1), heptad repeat 2 (HR 2), and transmembrane (TM). The number of independent assays confirming the epitope (# Assays) and the number of publications reporting the epitope with experimental data (# References) are also provided. The start and end positions of the epitope within the spike protein (UniProt P0DTC2 reference http://www.uniprot.org/uniprot/P0DTC2) are indicated. The epitope FKEELDKYFK was registered under two unique IDs, denoted by * for ID 2116377 and ** for ID 1397122. [file 12917_2025_4938_MOESM2_ESM.xlsx]

## Sheet: Table S2
Table S2. List of epitopes identified in all compared sequences. The table lists the epitopes identified in all compared sequences. Each epitope is uniquely identified by an IEDB ID from The Immune Epitope Database (IEDB) website (https://www.iedb.org/) and classified according to a region of interest in the sequence. The functional region/domain within the spike is shown: spike subunit 2 (S2), f…
Epitope #	Epitope	IEDB Epitope ID	Region	Starting - Ending Position	# References	# Assays
1	PSKPSKRSFIEDLLFNKV	1071808	S2, FP 1	809 - 826	4	28
2	PSKPSKRSFIEDLLFNKVTLADAGF	2116393	S2, FP 1	809 - 833	1	66
3	KPSKRSFIEDLLFNK	1070803	S2, FP 1	811 - 825	12	208
4	PSKRSFIEDLLFNKV	2132825	S2, FP 1	812 - 826	2	115
5	PSKRSFIEDLLFNKVTLADA	2175751	S2, FP 1	812 - 831	1	61
6	SFIEDLLFNKVTLAD	1310796	S2, FP 1	816 - 830	11	44
7	IPFAMQMAYRFNGIG	1310503	S2	896 - 910	9	57
8	NQKLIANQF	1075005	S2, HR 1	919 - 927	6	41
9	ALNTLVKQL	2801	S2, HR 1	958 - 966	7	29
10	VLNDILSRL	69657	S2	976 - 984	21	43
11	RLQSLQTYV	54725	S2	1000 - 1008	18	61
12	PLQPELDSFKEELDKYFKNHTSPDV	1386752	S2, HR 2	1140 - 1164	3	77
13	ELDSFKEELDKYFKNHTSPD	2162558	S2, HR 2	1144 - 1163	1	42
14	LDSFKEELDKYF	1465136	S2	1145 - 1156	3	55
15	SFKEELDKYF	1595221	S2	1147 - 1156	3	101
16	FKEELDKYFK */**	2116377* / 1397122**	S2	1148 - 1157	1* / 2**	65* / 28**
17	KEELDKYFKNHTSPDVD	1393862	S2, HR 2	1149 - 1165	3	55
18	DKYFKNHTSPDVDL	1972961	S2, HR 2	1153 - 1166	1	32
19	FIAGLIAIV	16156	S2, TM	1220 - 1228	18	49
